# Supplementary material for: Acceptability and Willingness to Pay for a Meal Kit Program for African American Families with Low Income: A Pilot Study
Source: Nutrients. 2021 Aug 21;13(8):2881. doi: 10.3390/nu13082881 (PMC8398692; doi:10.3390/nu13082881)
Supplement: Supplementary file 1 [file nutrients-13-02881-s001.zip]

Archive with 1 entries (1 files):
- nutrients-1329529-supplementary.pdf
